# Supplementary material for: RNAi Methodologies for the Functional Study of Signaling Molecules
Source: PLoS One. 2009 Feb 24;4(2):e4559. doi: 10.1371/journal.pone.0004559 (PMC2641016; doi:10.1371/journal.pone.0004559)
Supplement: Table S2 — mRNA expression levels (log2 ratio) of G protein subunits assessed by DNA microarrays in shRNA, siRNA and ASO-treated RAW 264.7 cells. (0.05 MB XLS) [file pone.0004559.s002.xls]

## Sheet: Sheet1
FeatureNum	GENE_SYMBOL	GENE_NAME	Gi2-sh-LV40	Gi2-sh-LV11	Gb2-sh-LV43	Gb2-sh-LV4	LacZ-si-A(1st)	Gi2-si-I(1st)	Gi2-si-L(1st)	Gb2-si-G(1st)	Gb2-si-H(1st)	LacZ-si-A(2nd)	Gi2-si-I(2nd)	Gi2-si-L(2nd)	Gb2-si-G(2nd)	Gb2-si-H(2nd)	Mock-ASO(1st)	Mock-AS0(2nd)	Gi2-ASO(1st)	Gi2-ASO(2nd)	Gb2-ASO(1st)	Gb2-ASO(2nd)
17262	Gna11	guanine nucleotide binding protein, alpha 11	0.0154314	0.150864	-0.220361	0.302461	0.0154749	0.202908	0.244737	0.241282	0.116288	0.0808092	0.052047	0.136263	0.180125	-0.10404	-0.0861132	-0.111274	0.15858	0.164779	0.0457804	-0.0711941
18373	Gna11	guanine nucleotide binding protein, alpha 11	-7.2418e-05	0.0947465	-0.0628376	0.243378	-0.00189333	0.215725	0.255496	0.17153	0.110208	0.0349517	0.186914	0.138485	0.170002	-0.156117	-0.178428	-0.0546152	0.0464467	0.433889	0.00531874	-0.0510134
286	Gna12	guanine nucleotide binding protein, alpha 12	0.21694	0.102976	-0.0631578	0.222093	0.143086	0.255397	0.263912	0.187278	0.101628	0.0797515	0.272186	0.024506	0.0774783	0.00798616	-0.155244	-0.000738385	0.237324	0.0586558	0.0424233	0.0121778
7260	Gna12	guanine nucleotide binding protein, alpha 12	0.267092	-0.0758824	0.0876213	-0.035641	0.211623	0.284523	0.232743	0.0890602	0.0589895	0.264737	0.506114	0.35266	0.43965	0.0185817	0.0273428	0.175481	0.235899	-0.45234	0.0660424	-0.0998386
15191	Gna12	guanine nucleotide binding protein, alpha 12
17329	Gna13	guanine nucleotide binding protein, alpha 13	-0.176795	0.101608	-0.321376	-0.630306	-0.426371	-0.144238	-0.547153	-0.329042	-0.433189	-0.243839	-0.0906253	-0.338382	-0.176497	-0.331322	0.25578	0.157746	-0.534414	0.229224	-0.157645	-0.222981
18311	Gna13	guanine nucleotide binding protein, alpha 13	-0.0367419	-0.0248474	-0.10681	-0.484227	-0.37367	-0.357127	-0.714839	-0.401923	-0.612484	-0.273987	-0.27085	-0.458501	-0.407109	-0.566897	0.0298799	0.0654583	-0.37301	-0.346238	-0.278501	-0.320722
316	Gna14	guanine nucleotide binding protein, alpha 14	0.533399	0.213141		0.29774											-0.299502	-0.0437907	-0.0464377
12134	Gna14	guanine nucleotide binding protein, alpha 14	-0.0421792	-0.0322426	-0.216471	0.0324544	-0.168733	-0.199283	-0.260177	-0.212916	-0.120546	0.0733449	0.358888	0.469918	0.281525	0.0600771	-0.128271	0.00524649	0.111297	0.408215	-0.0268681	-0.101661
45	Gna15	guanine nucleotide binding protein, alpha 15	0.225582	-0.0515605	0.0385602	0.0240436	-0.123757	-0.135292	-0.188676	-0.169391	-0.0933498	0.0966885	-0.164552	-0.230858	-0.427328	-0.268618	-0.0912136	-0.0299982	-0.28759	0.04126	-0.125199	0.0520757
5893	Gna15	guanine nucleotide binding protein, alpha 15	0.0062658	0.0239124	0.11654	-0.145327	0.0539229	0.236471	0.160919	0.162619	0.164635	0.044673	0.154413	-0.0781268	0.0770701	0.0313163	-0.0481482	-0.150239	0.088266	-0.446854	0.0811417	0.0954181
8136	Gnai1	guanine nucleotide binding protein, alpha inhibiting 1	-0.0178321	-0.0529042	-0.0857273	-0.244339	0.0355695	-0.0271998	-0.0819772	0.171513	0.0114512	-0.052317	-0.367364	-0.115863		-0.0597407	6.74351e-05	0.00246055	0.0484025	-0.232822	0.0157233	0.0930188
12072	Gnai1	guanine nucleotide binding protein, alpha inhibiting 1	-0.141544	-0.104063		-0.120507				-0.684502	-0.13002						0.0857192	0.0555212	-0.213506	0.0664103	-0.0701409	-0.181112
3617	Gnai2	guanine nucleotide binding protein, alpha inhibiting 2	-1.84074	-1.55752	-0.0269551	-0.115437	0.117346	-1.58153	-1.53517	0.12349	0.0935505	-0.0915714	-1.4588	-1.27397	0.02697	-0.0582782	0.177521	-0.0234191	-0.77418	-1.0943	0.0555093	-0.0679236
9046	Gnai2	guanine nucleotide binding protein, alpha inhibiting 2	-2.00574	-1.63199	-0.130877	0.164744	0.101609	-1.68482	-1.6207	0.0486976	0.0230262	-0.029891	-1.48232	-1.27518	-0.0188945	-0.0936603	-0.20233	-0.0748545	-0.917646	-1.00245	0.0260466	-0.210932
8499	Gnai3	guanine nucleotide binding protein, alpha inhibiting 3	-0.0112275	-0.149287	-0.0657325	-0.165348	0.114671	0.241938	0.271584	0.0515329	-0.0513954	-0.0213606	0.236926	0.119879	0.0806502	-0.0254157	0.0961006	0.128634	0.114572		0.0304606	0.0266787
15253	Gnal	guanine nucleotide binding protein, alpha stimulating, olfactory type				0.027366												0.0466623	-0.0229545
442	Gnao1	guanine nucleotide binding protein, alpha o	-0.115492	-0.0767482		-0.0535998		-0.172948							-0.310418				-0.069043		-0.148622
12133	Gnao1	guanine nucleotide binding protein, alpha o	-0.245015	-0.0373535	-0.0319677	0.206538	0.0867284	0.092752	-0.208428	-0.258421	-0.000601269	0.146858	0.251327	0.635807		0.263596	-0.146648	0.0405317	0.0899424	0.0134252	0.0137523	-0.348758
17913	Gnao1	guanine nucleotide binding protein, alpha o	0.489581	-0.43631	0.734747	0.320492	0.202407		0.113819	0.318732		-0.156567	-0.203867	0.139817	0.00900907	0.34174		0.2514	0.086626		0.0455559	0.188412
2774	Gnaq	guanine nucleotide binding protein, alpha q polypeptide	-0.228105	-0.222592	0.285731	-0.218587	-0.268019	-0.160961	-0.319616	-0.290473	-0.370304	-0.494544	-0.0544829	-0.104435	0.108248	-0.3606	-0.191954	0.140122	-0.369174	0.370916	-0.209116	-0.132364
12642	Gnaq	guanine nucleotide binding protein, alpha q polypeptide	0.278889	-0.284166	0.202825	-0.420075	0.0790918	0.0864133	0.162041	0.275027	-0.111163	-0.360745	-0.463356	-0.324179	-0.376097	-0.345175	0.299695	0.179165	0.222171	-0.376989	-0.0479819	-0.00661112
372	Gnas	GNAS (guanine nucleotide binding protein, alpha stimulating) complex locus	-0.236136	0.0340996	0.327006	0.177928	0.0965364	0.05917	0.0982643		0.147531	-0.141336				0.147407	-0.0822355	-0.0463582	0.0301633	0.134233	-0.0448372	0.322952
2900	Gnas	GNAS (guanine nucleotide binding protein, alpha stimulating) complex locus																		-0.108826
3671	Gnas	GNAS (guanine nucleotide binding protein, alpha stimulating) complex locus	0.0522606			0.171667											-0.127707	-0.209381	-0.00613809
9931	Gnas	GNAS (guanine nucleotide binding protein, alpha stimulating) complex locus			-0.26841		-0.0270832		-0.0546235	0.0360011	-0.199308
17405	Gnas	GNAS (guanine nucleotide binding protein, alpha stimulating) complex locus	-0.404644	-0.0125408	-0.190447	-0.115939	0.000683321	-0.178628	-0.0985527	0.0503155	-0.211202	-0.0878916	-0.0869179	0.060628	-0.0944235	-0.267356	-0.0716526	-0.118673	-0.245486	-0.503419	-0.0963122	-0.0635272
3683	Gnat1	guanine nucleotide binding protein, alpha transducing 1	0.0250384	-0.0628846		0.149553	-0.506781	-0.0757468	-0.096324	0.0718651	-0.183056	-0.0149269	0.0990556		-0.263228	0.000563731	-0.0848944	-0.146198	-0.0400993	-0.168221
15192	Gnat1	guanine nucleotide binding protein, alpha transducing 1	-0.243977	-0.146047	0.0223876	-0.121742	0.103442	-0.0245025	-0.0885247	-0.648643	0.0436247	-0.245713		0.0395675			-0.0244919	-0.246748	-0.0167027	0.331625	-0.0451051
1750	Gnat2	guanine nucleotide binding protein, alpha transducing 2	-0.040398	0.0936953	0.226081	0.0868977	0.45722	0.00355247	0.285489	0.0555044	0.386506	0.344283	-0.182717	-0.161816	-0.421317	0.229943	-0.0935744	-0.11699	-0.173118	0.331063	0.134204
5894	Gnat2	guanine nucleotide binding protein, alpha transducing 2
9013	Gnaz	guanine nucleotide binding protein, alpha z subunit		0.125865		-0.067738					0.11946						-0.118674	0.00594293	-0.0923097
145	Gnb1	guanine nucleotide binding protein, beta 1	0.0872784	-0.0946137	-0.488033	0.124576	-0.267416	-0.223475	0.313962	-0.245509	-0.0883156	-0.019547	-0.22944	0.345789	-0.168225	-0.114157	-0.138481	-0.0109487	0.190738	0.626745	-0.122194	-0.283118
7304	Gnb1l	guanine nucleotide binding protein (G protein), beta polypeptide 1-like	0.0838825	0.0278437	-0.0663542	0.33512	0.0756096	0.0940672	0.261589	0.0181398	0.199336	-0.0626047	-0.0196665	0.119166	0.0492453	0.284269	-0.0328629	-0.0568711	0.671244	0.367193	0.0284943	-0.016556
12932	Gnb2	guanine nucleotide binding protein, beta 2	-0.0214156	0.10641	-1.97509	-2.44488	-0.0497063	-0.00432645	0.111271	-1.80384	-1.60152	0.0297137	-0.0308268	0.134608	-1.18634	-1.16391	-0.0544607	-0.0323327	0.215597	0.311134	-0.610041	-0.966382
2769	Gnb2-rs1	guanine nucleotide binding protein, beta 2, related sequence 1					-0.0793722		-0.114801		-0.0362075
2962	Gnb2-rs1	guanine nucleotide binding protein, beta 2, related sequence 1	0.0290906	-0.070763	0.399742	0.48839	-0.0896387	-0.173514	-0.248025	0.00830598	-0.1626	-0.135714	-0.195447	-0.209516	-0.091023	-0.144023	-0.220221		-0.228124	-0.789526	-0.087484	0.0470531
7581	Gnb3	guanine nucleotide binding protein, beta 3	0.278508	-0.168376	0.0632605	0.0508119	-0.229534	-0.142573	0.279178	-0.276413	-0.129118	-0.114541	-0.253315	0.278776	-0.253777	-0.176609	-0.0495539	0.112665	0.318859	0.0913879	-0.00905093	-0.178759
11315	Gnb3	guanine nucleotide binding protein, beta 3	0.0608845		-0.1606	-0.117593	-0.078292	0.0618083	-0.304891	0.0584161	-0.0821309	-0.123861	0.199034	-0.104261	-0.332017	-0.362204	0.0961321	0.0102196	0.0629952		0.00718649	-0.102172
12982	Gnb3	guanine nucleotide binding protein, beta 3	0.237276	-0.0478142	0.0719317	-0.279739	-0.132266	-0.0375893	0.209584	-0.385758	-0.29422	-0.239491	-0.378238	0.0488646	-0.613108	-0.411959	0.132086	0.154457	0.420898	0.102915	-0.064117	-0.134448
4445	Gnb4	guanine nucleotide binding protein, beta 4	-0.385498	-0.434688	-0.231301	-0.058056	-0.528323	-0.603764	-0.370365	-0.834662	-0.468349	-0.121404	-0.308763	0.0948184	-0.084225	-0.165742	0.09557	-0.022342	0.0384744	0.162086	-0.24552	-0.0054468
6401	Gnb5	guanine nucleotide binding protein, beta 5	0.00158057	-0.073208	-0.175685	-0.305617	-0.212432	-0.484646	-0.186663	-0.285267	-0.367387	-0.0198765	-0.245176	-0.00480899	-0.119942	-0.222482	0.102471	0.133698	-0.162611	-0.222873	-0.0132401	0.0315521
6860	Gnb5	guanine nucleotide binding protein, beta 5	0.0165703		0.054114		-0.198931	-0.246277	-0.357182	-0.0753805	-0.300047	-0.0368421	-0.0994548	-0.141503	-0.0689594	-0.231539					-0.0434949	0.0361467
9107	Gnb5	guanine nucleotide binding protein, beta 5	3.48802e-05	-0.131934	-0.0684213	-0.280622	-0.0272076	0.211108	0.0842474		0.0919377	0.293118				0.341672	-0.147788	-0.0580837	0.0131831	-0.170974	0.213942
9832	Gnefr	guanine nucleotide exchange factor (RCC1 related)	0.101424	0.00336246	-0.133245	-0.57135	-0.185093	-0.0694761	-0.136121	-0.141195	-0.086218	-0.0484451	-0.056645	-0.0281557	-0.081324	0.0415316	0.114551		0.331027	0.0313208	-0.355691	-0.322223
16797	Gng10	guanine nucleotide binding protein (G protein), gamma 10	-0.102528	0.0493506	-0.201014	0.0222436	0.141527	0.142805	0.138916	-0.0433059	0.229819	0.0465388	0.0871217	-0.0844411	-0.182471	0.107459	-0.142077	-0.0168585	-0.110451	0.258018	-0.0244671	0.0859507
5413	Gng11	guanine nucleotide binding protein (G protein), gamma 11	0.124301			-0.124411							0.0163073			0.00112132	0.218049	0.317967
16424	Gng12	guanine nucleotide binding protein (G protein), gamma 12	0.22075	-0.124997	-0.191651	-0.614454	-0.226644	0.0312145	0.211815	-0.341762	-0.216784	-0.325449	-0.137849	0.0608732	-0.489798	-0.384431	0.108174	-0.0254328	0.179683	0.416738	-0.233157	-0.122511
370	Gng13	guanine nucleotide binding protein 13, gamma	-0.0653385	-0.126899	0.277055	0.149971											-0.0333277	0.0391733	-0.0408293	0.0653662		0.140543
6050	Gng2	guanine nucleotide binding protein (G protein), gamma 2 subunit	0.421177	-0.0253636	-0.073438	-0.327607	-0.441818	-0.0714874	-0.258793	-0.295106	-0.365238	-0.191514	-0.0497399	-0.0559472	-0.254826	-0.149512	-0.118534	-0.00289423	-0.0739087	0.459512	-0.129746	0.0168214
10227	Gng2	guanine nucleotide binding protein (G protein), gamma 2 subunit		-0.00985915					-0.277361	-0.295968	-0.322984	-0.258867	-0.0816371	-0.0467998	-0.266696	-0.294343				0.150101
3533	Gng3	guanine nucleotide binding protein (G protein), gamma 3 subunit	-0.235632	-0.0869825	0.0178585	0.0042916	-0.0152109	-0.0448774	-0.105045	0.0390489	0.0748626	-0.314472	0.0957277	-0.140633	0.0801302	0.112114	0.00733542	-0.0132319	-0.101694	-0.444344	-0.170415	0.112023
8033	Gng4	guanine nucleotide binding protein (G protein), gamma 4 subunit			-0.0239185	-0.289077	-0.0431352	-0.0120476	0.048941	-0.075147	-0.0390154	-0.0430934	-0.111231	0.0672443	-0.258372	-0.225667	-0.0455838	0.0449913	0.0803538	-0.190585	-0.180675	-0.180796
7217	Gng5	guanine nucleotide binding protein (G protein), gamma 5 subunit	-0.0348882	0.0535069	-0.390383	-0.16953	0.243905	0.15059	0.288504	0.00494351	-0.118304	0.101695	0.00977079	0.172171	-0.0643946	-0.243394	0.180431	-0.0305256	0.383334		0.100465	-0.179674
12126	Gng7	guanine nucleotide binding protein (G protein), gamma 7 subunit	-0.162706	-0.257031	-0.175999	0.253452	0.0364962	0.0243929	-0.196032	-0.378983	-0.276238	0.232098	0.320684		0.384593	-0.0895027	-0.154781	0.106062	0.279832	0.460894	0.0812909	-0.322063
13820	Gng7	guanine nucleotide binding protein (G protein), gamma 7 subunit		-0.415389	-0.210122	0.149311						0.333491	0.508379	0.62109			0.0987144	-0.037637	-0.14068	0.0580427	-0.272116
5221	Gng8	guanine nucleotide binding protein (G protein), gamma 8 subunit	-0.406034	0.0913504	-0.129303	0.114679		-0.0253456			-0.146001	-0.0350701	-0.0240092	-0.701907	-0.211422		0.221747	0.0695236	0.709923	0.291845	-0.159865	-0.423571
971	Gngt1	guanine nucleotide binding protein (G protein), gamma transducing activity polypeptide 1																	-0.159305
4108	Gngt1	guanine nucleotide binding protein (G protein), gamma transducing activity polypeptide 1				0.25415											0.218109		0.0116151
10700	Gngt1	guanine nucleotide binding protein (G protein), gamma transducing activity polypeptide 1															0.00962861	-0.102149	-0.0766631
16878	Gngt2	guanine nucleotide binding protein (G protein), gamma transducing activity polypeptide 2							-0.321798	-0.42862		0.149301	0.256162	0.0289406	0.119392	0.0245623	0.211501			0.0890471	-0.00706574
18052	Gngt2	guanine nucleotide binding protein (G protein), gamma transducing activity polypeptide 2	-0.0469523	0.113194	-0.283219	-0.0920024	-0.0168334	-0.0540353	-0.648238	-0.159533	-0.297007	0.117137	-0.0342179	-0.125196	-0.0137176	-0.118353	-0.261182	-0.0937207	-0.192552	0.0402254	0.0944695	0.139262
